# Supplementary material for: The Genetic and Molecular Analyses of RAD51C and RAD51D Identifies Rare Variants Implicated in Hereditary Ovarian Cancer from a Genetically Unique Population
Source: Cancers (Basel). 2022 Apr 30;14(9):2251. doi: 10.3390/cancers14092251 (PMC9104874; doi:10.3390/cancers14092251)
Supplement: Supplementary file 1 [file cancers-14-02251-s001.zip]

Archive with 8 entries (8 files):
- Suppl Figures.pdf
- Suppl Table S1.pdf
- Suppl Table S2.xlsx
- Suppl Table S3.xlsx
- Suppl Table S4.xlsx
- Suppl Table S5.xlsx
- Suppl Table S6.xlsx
- Suppl Table S7.xlsx
