# Supplementary material for: The Genetic and Molecular Analyses of RAD51C and RAD51D Identifies Rare Variants Implicated in Hereditary Ovarian Cancer from a Genetically Unique Population
Source: Cancers (Basel). 2022 Apr 30;14(9):2251. doi: 10.3390/cancers14092251 (PMC9104874; doi:10.3390/cancers14092251)
Supplement: Supplementary file 1 [file cancers-14-02251-s001.zip › Suppl Table S2.xlsx]

## Sheet: Table S2
Table S2. List of customized primers for Sanger sequencing or TaqMan® genotyping assays.
Sanger sequencing					TaqMan® genotyping assay
Gene	Coding change	Forward primer	Reverse primer	Amplicon size (bp)	Forward primer	Reverse primer	Fluorescein AMidites (FAM) reporter	VICtoria (VIC) reporter
RAD51C	c.414G>C	TCTGTTGCCTTGGGGAGTAT	TCAACCATAAAACTTCCCTCTGT	227	GATTTGGTTGTTTGTCATCTTTCTGTTGA	CCACTCCTCCAAAACATTCTGGTAT	CAGTATGCAGTTGGCAGTA	CAGTATGCAGTTCGCAGTA
RAD51C	c.705G>T	ACAATTGCCAATACATCCAAACA	TGGCCAATAGTGATCACCTTTG	543	ACACAGAGTTACTGGCACAAGTTTATC	AAACACCTCAAAAAATACTTGGTTAGTTACA	CAGAACACTCAAAGGTATGA	CAGAACACTCAAATGTATGA
RAD51D	c.137C>G	TTGACACCCCATTTGACAGA	GGCTTGGGATGGACTTTTTA	211	GGTTTCTGCAGACCTGGAAGAG	TCAGGTTTGGAATGTGGAGATCAG	AAATGTGGCTTGTCTTACAA	TGTGGCTTGTGTTACAA
RAD51D	c.620C>T	GCTGACAGGTTCATGAGTGC	GCCAGAGACCAGACTCCAGA	203	GGAACTGTGAAGGTGGTGGTT	CTGCTGACCTCCCAGAAGTG	CAGTGACCGAGTCCAC	CAGTGACCAAGTCCAC
RAD51D	c.694C>T	AGCTCTGGAGTCTGGTCTCTGG	TTTGGGGTTCAGAAGCTGAC	237	GCAGGCTTGGCCTTGATG	CGGGCCAGGGTCTTCAG	ATGCAGCTGGCCCGAG	TGCAGCTGGCCTGAG
All primers were customized using the human genome reference (GRCh37/hg19).
