# Supplementary material for: The Genetic and Molecular Analyses of RAD51C and RAD51D Identifies Rare Variants Implicated in Hereditary Ovarian Cancer from a Genetically Unique Population
Source: Cancers (Basel). 2022 Apr 30;14(9):2251. doi: 10.3390/cancers14092251 (PMC9104874; doi:10.3390/cancers14092251)
Supplement: Supplementary file 1 [file cancers-14-02251-s001.zip › Suppl Table S3.xlsx]

## Sheet: Table S3
Table S3. Description of non-French Canadian ovarian cancer cases and controls.
Source	Range or total number of participants	Ethnicity	Participants group	Technology or methodology used	Type of output data used in this study	Reference
	7,451-11,804	African/African American	Controls
	4,786-4,931	Ashkenazi Jewish	Controls
	8,846-9,626	East Asian	Controls
Non-cancer Genome Aggregation Database (gnomAD v2.1.1)1	10,816-12,548	Finnish European	Controls	Whole exome sequencing (WES) and whole genome sequencing (WGS)	Allele frequency	gnomad.broadinstitute.org
	17,130-17,554	Latino/Admixed American	Controls
	51,368-59,069	Non-Finnish European	Controls
	14,909-15,263	South Asian	Controls
Fabulous Ladies Over Seventy (FLOSSIES)2	7325	European	Controls	27-gene panel sequencing	Carrier frequency	whi.color.com/about
Ovarian Cancer Association Consortium (OCAC)3	40491	European	Controls	Illumina iSelect genotyping array for Collaborative Oncological Gene-Environment Study (iCOGS), Oncoarray, Genome-Wide Association Study (GWAS meta-analyses)	Allele frequency, logarithm of the odds ratio (OR log2), standard error (SE) and P values of OCAC cases versus controls	ocac.ccge.medschl.cam.ac.uk
	25509	European	Sporadic epithelial OC cases
1 All participants had no personal history of cancer at the time of enrollment, and female or male participants underwent whole exome or whole genome sequencing in different phases.
2 All female participants were between 50-79 years of age with no personal history of cancer at the time, and all underwent germline DNA testing by a 27 gene-panel sequencing, including RAD51C and RAD51D.
3 Participants with ovarian cancer and those with no personal history of cancer were part of case-control studies where their germline DNA was subjected to customized Illumina iSelect genotyping array for Collaborative Oncological Gene-Environment Study (iCOGS) and Oncoarray.
