# Supplementary material for: The Genetic and Molecular Analyses of RAD51C and RAD51D Identifies Rare Variants Implicated in Hereditary Ovarian Cancer from a Genetically Unique Population
Source: Cancers (Basel). 2022 Apr 30;14(9):2251. doi: 10.3390/cancers14092251 (PMC9104874; doi:10.3390/cancers14092251)
Supplement: Supplementary file 1 [file cancers-14-02251-s001.zip › Suppl Table S4.xlsx]

## Sheet: Table S4
Table S4. List of customized primers for reverse transcription and site-directed mutagenesis.
Construct name	Forward primer	Reverse primer
RAD51C c.705G>T1	ACCGAAAAGCTTTGGAGGAT	TGGGGAGAGGCACTAGAAAA
RAD51C cDNA1	GCATTCAGCACCTTCAGCTT	AGCATGTCCCCAACTTTCC
RAD51D c.137C>G1	TGTGGCTTGTGTTACAAGGCC	TTTCTGAGCTACCTCTTCC
RAD51D siRES S7	TCTGGCCAAAAGCAGTCGACAGCCAACAGGTTTCCAGGAGATGGTAGAC	CACGCCATGCGCCGGCCG
RAD51D Flag pcDNA3	ATTGGTACCATGGATTACAAGGATGACGACGATAAGGGCGTGCTCAGGGTCGGACT	ATTGAATTCTCATGTCTGATCACCCTGTAATGT
RAD51D NotI	ATTGCGGCCGCATGGATTACAAGGATGACGACGATAAGGGCGTGCTCAGGGTCGGACT	-
RAD51D PspXI	-	ATTCCTCGAGT TCATGTCTGATCACCCTGTAATGT
AAVS1	TAGTGTGGGCCCTGTTCCTG	CTGGCAACTAGAAGGCACAGC
1 All primers were customized using the human genome reference (GRCh37/hg19).
(-) Not applicable.
