# Supplementary material for: The Genetic and Molecular Analyses of RAD51C and RAD51D Identifies Rare Variants Implicated in Hereditary Ovarian Cancer from a Genetically Unique Population
Source: Cancers (Basel). 2022 Apr 30;14(9):2251. doi: 10.3390/cancers14092251 (PMC9104874; doi:10.3390/cancers14092251)
Supplement: Supplementary file 1 [file cancers-14-02251-s001.zip › Suppl Table S5.xlsx]

## Sheet: Table S5
Table S5. All variants identified in RAD51C and RAD51D by whole exome sequencing of 73 OC cases in phase I of the study.
Gene1	RefSeq transcript2	Position3	Reference allele	Alternative allele	Coding change	Amino acid change	Exon	Protein domain affected	Variant identified in familial OC cases	Variant identified in sporadic early-onset OC cases	Clinical classification4,5		Prediction score from conservation and damaging in silico tools6									Population-based allele frequencies7
											ClinVar interpretation (number of submissions)	The American College of Medical Genetics and Genomics (ACMG) guidelines	GERP++ v1.0	PhastCons 100 way v4.0	PhyloP 100 way v4.0	REVEL v4.0	MetaLR v4.0	MetaSVM v4.0	CADD v1.4	PROVEAN v4.0	CONDEL v2.0	Alternative allele in all non-cancer populations	Alternative allele in all populations	Alternative allele in African/African American population	Alternative allele in Latino/Admixed American population	Alternative allele in Ashkenazi Jewish population	Alternative allele in East Asian population	Alternative allele in Finnish European population	Alternative allele in Non-Finnish European population	Alternative allele in South Asian population	Alternative allele in other populations	Number of alternative (heterozygous) alleles	Number of alternative (homozygous) alleles	Total number of alleles
RAD51C	NM_058216.3	56769979	C	T	c.-26C>T	-	5'UTR	Non-protein coding	Yes	Yes	Benign/Likely benign (6)	Benign	-1.23	-	-	-	-	-	-	-	-	0.179103	0.179784	0.137529	0.132826	0.0905473	0.170136	0.26302	0.206399	0.138101	0.157068	36157	4419	250272
RAD51C	NM_058216.3	56774063	G	C	c.414G>C	p.Leu138Phe	3	Recombinase	Yes	Yes	Pathogenic/Likely pathogenic​ (7)	Likely pathogenic	2.57	1	2.763	0.592	0.3088	-0.5357	24.1	-3.6	0.83	4.22051e-06	3.97652e-06	0	0	0	0	0	8.79105e-06	0	0	1	0	251476
RAD51C	NM_058216.3	56774108	T	G	c.459T>G	p.Gly153Gly	3	Recombinase	No	Yes	Benign/Likely benign (3)	Likely Benign	-0.365	-	-	-	-	-	-	-	-	0.192605	0.203844	0.213565	0.0978358	0.154731	0.155349	0.25388	0.259866	0.171308	0.1367	37639	0	184646
RAD51C	NM_058216.3	56780540	G	T	c.572-17G>T	-	Intron 3	Non-protein coding	No	Yes	Benign/Likely benign (12)	Likely Benign	2.63	-	-	-	-	-	-	-	-	0.00386339	0.00393531	0.00640552	0.00376157	0.00426841	0	0.000324615	0.00542559	0.0016999	0.00588428	984	2	251060
RAD51C	NM_058216.3	56780690	G	T	c.705G>T	p.Lys235Asn	4	Recombinase	No	Yes	Conflicting interpretations of pathogenicity​: Likely pathogenic (1); Uncertain significance (5)	Likely pathogenic	5.52	1	8.245	0.122	0.2176	-0.8387	34	-	0.35	4.228e-06	3.983e-06	0	0	0	0	0	8.802e-06	0	0	1	0	251038
RAD51C	NM_058216.3	56798128	A	G	c.859A>G	p.Thr287Ala	6	Recombinase	Yes	Yes	Benign/Likely benign (27)	Benign	5.07	1	4.884	0.145	0.1243	-0.9304	25.1	-4.12	0.869	0.00542964	0.00560219	0.00227804	0.00590175	0.000595474	0	0.0006508	0.00961065	0.000130693	0.00815395	1395	6	251152
RAD51C	NM_058216.3	56798207	T	C	c.904+34T>C	-	Intron 6	-	No	Yes	Not reported	Benign	-0.702	-	-	-	-	-	-	-	-	0.270535	0.273976	0.268035	0.185751	0.430631	0.000822098	0.300348	0.346769	0.193389	0.331399	45873	10711	245624
RAD51D	NM_002878.4	33446137	G	C	c.137C>G	p.Ser46Cys	2	Helix-Hairpin-Helix	No	Yes	Conflicting interpretations of pathogenicity:​ Likely Benign (1); Uncertain significance (6)	Uncertain significance	5.02	1	5.745	0.456	0.3321	-0.3645	32	-3.82	0.844	7.60077e-05	7.56032e-05	0	0.000115667	0	0	0	0.000123135	0	0.000163026	19	0	251312
RAD51D	NM_002878.4	33445549	G	A	c.234C>T	p.Ser78Ser	3	Non-protein coding	Yes	Yes	Benign (9)	Benign	3.8	-	-	-	-	-	-	-	-	0.116819	0.116418	0.305515	0.10432	0.139583	0.229858	0.111871	0.082063	0.0859681	0.110622	24775	2249	251448
RAD51D	NM_002878.4	33445498	T	C	c.263+22A>G	-	Intron 3	Non-protein coding	Yes	No	Not reported	Uncertain significance	1.62	-	-	-	-	-	-	-	-	1.26669e-05	1.19367e-05	0	0	0	0	0	8.79337e-06	6.53253e-05	0	3	0	251326
RAD51D	NM_002878.4	33433487	C	T	c.494G>A	p.Arg185Gln	6	ATPase	Yes	Yes	Benign (10)	Benign	0.253	1	1.179	0.127	0.0001	-1.0318	20.2	-3.12	0.001	0.156938	0.155507	0.0296082	0.295017	0.190148	0.0454991	0.168805	0.141386	0.163048	0.14668	31025	3695	247030
RAD51D	NM_002878.4	33433126	C	G	c.576+279G>C	-	Intron 6	Non-protein coding	Yes	Yes	Not reported	Likely Benign	1.05	-	-	-	-	-	-	-	-	0.00369772	0.00376252	0.000828189	0.00177056	0.00187149	0	0.00150522	0.00687466	0.000276205	0.00369718	818	3	219002
RAD51D	NM_002878.4	33430520	G	A	c.620C>T	p.Ser207Leu	7	ATPase	Yes	Yes	Conflicting interpretations of pathogenicity:​ Likely pathogenic (6); Pathogenic (2); Uncertain significance (3)	Uncertain significance	5.05	1	5.075	0.819	0.6364	0.49	27.7	-5.68	0.945	2.95491e-05	2.78434e-05	0	0	0	5.43656e-05	0	4.39715e-05	0	0.000162973	7	0	251406
RAD51D	NM_002878.4	33430317	G	A	c.694C>T	p.Arg232Ter	8	ATPase	No	Yes	Pathogenic (16)	Pathogenic	1.74	0.94	0.54	-	-	-	38	-	-	1.29116e-05	1.22037e-05	0	0	0	0	0	2.69896e-05	0	0	3	0	245828
RAD51D	NM_002878.4	33430316	C	T	c.695G>A	p.Arg232Gln	8	ATPase	No	Yes	Benign/Likely benign (13)	Benign	0.549	0.924	0.359	0.105	0.1166	-0.9952	21.2	-1.85	0.059	0.00125836	0.00127093	0.0142584	0.00135773	0.00141643	0	0	0.000207203	3.35076e-05	0.000667557	310	1	245490
RAD51D	NM_002878.4	33430313	T	C	c.698A>G	p.Glu233Gly	8	ATPase	Yes	Yes	Benign/Likely benign (17)	Benign	4.92	1	2.999	0.189	0.2448	-0.5609	29.4	-3.37	0.643	0.00927114	0.00966211	0.0034373	0.00728184	0.00171544	0	0.00118517	0.0168645	0.00314592	0.0106489	2330	22	245702
RAD51D	NM_002878.4	33428167	G	A	c.903+53C>T	-	Intron 9	Non-protein coding	Yes	Yes	Likely benign (3)	Likely Benign	2.95	-	-	-	-	-	-	-	-	-	-	-	-	-	-	-	-	-	-	-	-	-
1 Candidate variants bolded.
2 Transcripts based on the NCBI Reference Sequence (RefSeq) database (ncbi.nlm.nih.gov).
3 Human genome reference (GRCh37/hg19) was used for alignment for further variant calling and annotation.
4 Variant clinical classifications by ClinVar database (ncbi.nlm.nih.gov/clinvar/) and American College of Medical Genetics (ACMG) guidelines (see Table 1 and Figure 1-B).
5 Database last accessed October 2021.
6 Prediction scores by conservation and damaging in silico tools (see Table 1 and Figuer 1-B).
7 Population-based allele freqeuncies from gnomAD v2.1.1 database (gnomad.broadinstitute.org) (see Table 1 and Table S3).
(-): Not identified/applicable.
