# Supplementary material for: The Genetic and Molecular Analyses of RAD51C and RAD51D Identifies Rare Variants Implicated in Hereditary Ovarian Cancer from a Genetically Unique Population
Source: Cancers (Basel). 2022 Apr 30;14(9):2251. doi: 10.3390/cancers14092251 (PMC9104874; doi:10.3390/cancers14092251)
Supplement: Supplementary file 1 [file cancers-14-02251-s001.zip › Suppl Table S6.xlsx]

## Sheet: Table S6
Table S6. Clinico-pathological characteristics of ovarian cancer cases harbouring a candidate RAD51C or RAD51D variant.
Study phase identified	Associated study group	Sample ID (pedigree number)	Gene	Gene transcript1	Coding change	Protein change	Age at diagnosis of ovarian cancer2	Laterality of ovarian disease (ovary side)2	Histopathology (confirmed)2	Tumour grade2,3	Disease stage2,3	Personal history of other cancers (age at diagnosis)2	Survival in months2	Cause of Death2	Neo-adjuvant chemotherapy2	Chemotherapy2,4	Previously reported [28]
Phase I	Familial OC cases; and Sporadic OC early-onset cases	PT0095 (F1141)	RAD51C	NM_058216.3	c.414G>C	p.Leu138Phe	42	Unilateral (Left)	Serous cystadenocarcinoma	High-grade	IIIC	-	62	Ovarian cancer	No	Cyclophosphamide/Carboplatin Protocol	No
Phase I	Familial OC cases	PT0089 (F1616)	RAD51D	NM_002878.4	c.620C>T	p.Ser207Leu	62	Bilateral	Serous carcinoma	High-grade	IIIC	Breast (57)	-	-	-	-	No
Phase I	Familial OC cases	PT0090 (F1617)	RAD51D	NM_002878.4	c.620C>T	p.Ser207Leu	60	Bilateral	Serous carcinoma	High-grade	IIIC	-	-	-	-	-	No
Phase I	Sporadic OC early-onset cases	PT0124	RAD51C	NM_058216.3	c.705G>T	p.Lys235Asn	49	Bilateral	Serous cystadenocarcinoma	Moderate-grade	IIIC	-	47	-	Taxol/Carboplatin Protocol	Taxol/Carboplatin Protocol	No
Phase I	Sporadic OC early-onset cases	PT0058	RAD51D	NM_002878.4	c.137C>G	p.Ser46Cys	48	Bilateral	Serous cystadenocarcinoma	High-grade	IIIC	-	19	Ovarian cancer	Taxol/Carboplatin Protocol	Taxol/Carboplatin Protocol	No
Phase I and Phase II	Sporadic OC early-onset cases; and Sporadic OC cases	PT0059	RAD51D	NM_002878.4	c.620C>T	p.Ser207Leu	46	Bilateral	Serous cystadenocarcinoma	High-grade	IIIC	-	22	Unknown cause	No	Taxol/Cisplatin Protocol	Yes
Phase I and Phase II	Sporadic OC early-onset cases; and Sporadic OC cases	PT0065	RAD51D	NM_002878.4	c.620C>T	p.Ser207Leu	47	Bilateral	Papillary serous cystadenocarcinoma	High-grade	IIIC	-	27	Ovarian cancer	Taxol/Carboplatin Protocol	Taxol/Carboplatin Protocol	Yes
Phase I	Sporadic OC early-onset cases	PT0143	RAD51D	NM_002878.4	c.694C>T	p.Arg232Ter	43	Bilateral	Papillary serous cystadenocarcinoma	High-grade	IIIC	-	59	Ovarian cancer	No	Taxol/Carboplatin Protocol	No
Phase II	OC families	PT0094 (F1027)	RAD51C	NM_058216.3	c.414G>C	p.Leu138Phe	62	Bilateral	Serous cystadenocarcinoma	Moderate-grade	IIIC	-	7	Unknown cause	No	None	No
Phase II	OC families	PT0080 (F822)	RAD51D	NM_002878.4	c.620C>T	p.Ser207Leu	48	Bilateral	Papillary serous carcinoma	High-grade	IIIC	-	37	Ovarian cancer	No	Taxol/Cisplatin Protocol	No
Phase II	Sporadic OC cases	PT0125	RAD51C	NM_058216.3	c.705G>T	p.Lys235Asn	77	Bilateral	Serous cystadenocarcinoma	High-grade	IIIC	-	3	Ovarian cancer	No	None	No
Phase II	Sporadic OC cases	PT0061	RAD51D	NM_002878.4	c.620C>T	p.Ser207Leu	52	-	Serous cystadenocarcinoma	High-grade	IV	-	1	-	No	Taxol/Carboplatin Protocol	Yes
Phase II	Sporadic OC cases	PT0063	RAD51D	NM_002878.4	c.620C>T	p.Ser207Leu	74	Unilateral (Left)	Serous cystadenocarcinoma	High-grade	IIIC	-	16	Ovarian cancer	No	None	Yes
Phase II	Sporadic OC cases	PT0072	RAD51D	NM_002878.4	c.620C>T	p.Ser207Leu	64	Bilateral	Serous cystadenocarcinoma	High-grade	IIIC	-	51	Ovarian cancer	No	Taxol/Carboplatin Protocol	Yes
Phase II	Sporadic OC cases	PT0068	RAD51D	NM_002878.4	c.620C>T	p.Ser207Leu	62	Bilateral	Serous cystadenocarcinoma	High-grade	IIIC	Breast (57)	58	Ovarian cancer	No	Taxol/Carboplatin Protocol	Yes
Phase II	Sporadic OC cases	PT0066	RAD51D	NM_002878.4	c.620C>T	p.Ser207Leu	72	Bilateral	Serous cystadenocarcinoma	High-grade	IIC	Breast (61)	62	Ovarian cancer	No	Taxol/Carboplatin Protocol	Yes
Phase II	Sporadic OC cases	PT0060	RAD51D	NM_002878.4	c.620C>T	p.Ser207Leu	52	Bilateral	Papillary serous carcinoma	High-grade	IIIC	-	69	Ovarian cancer	No	Taxol/Carboplatin Protocol	Yes
Phase II	Sporadic OC cases	PT0070	RAD51D	NM_002878.4	c.620C>T	p.Ser207Leu	59	Bilateral	Serous cystadenocarcinoma	High-grade	IIIC	-	>76	-	No	Taxol/Carboplatin Protocol	Yes
Phase II	Sporadic OC cases	PT0073	RAD51D	NM_002878.4	c.620C>T	p.Ser207Leu	57	Unilateral (Left)	Serous cystadenocarcinoma	High-grade	IIIC	-	>82	-	Taxol/Carboplatin Protocol	Taxol/Carboplatin Protocol	No
Phase II	Sporadic OC cases	PT0067	RAD51D	NM_002878.4	c.620C>T	p.Ser207Leu	67	Bilateral	Papillary serous cystadenocarcinoma	High-grade	IIIC	-	124	Ovarian cancer	No	Taxol/Carboplatin Protocol	Yes
Phase II	Sporadic OC cases	PT0071	RAD51D	NM_002878.4	c.620C>T	p.Ser207Leu	54	Bilateral	Serous cystadenocarcinoma	High-grade	IIIC	Oral (62, 64)	136	-	No	-	No
Phase II	Sporadic OC cases	PT0069	RAD51D	NM_002878.4	c.620C>T	p.Ser207Leu	57	Bilateral	Serous cystadenocarcinoma	High-grade	IV	-	127	-	Taxol/Carboplatin Protocol	Taxol/Carboplatin Protocol	Yes
Phase II	Sporadic OC cases	PT0064	RAD51D	NM_002878.4	c.620C>T	p.Ser207Leu	61	Unilateral (Left)	Papillary serous cystadenocarcinoma	High-grade	IIIC	-	182	-	No	Taxol/Carboplatin Protocol and Interferon gamma-1b	Yes
Phase II	Sporadic OC cases	PT0062	RAD51D	NM_002878.4	c.620C>T	p.Ser207Leu	66	Bilateral	Papillary serous cystadenocarcinoma	High-grade	IIIC	-	195	-	No	-	Yes
Phase III	OC cases	PT0127 (F768)	RAD51C	NM_058216.3	c.705G>T	p.Lys235Asn	51	-	-	-	-	Breast (49)	-	-	-	-	No
Phase III	OC cases	PT0126	RAD51C	NM_058216.3	c.705G>T	p.Lys235Asn	67	Bilateral	Serous cystadenocarcinoma	Ungraded	IIIC	-	29	-	Taxol/Carboplatin Protocol	Taxol/Carboplatin Protocol	No
Phase III	OC cases	PT0145	RAD51D	NM_002878.4	c.137C>G	p.Ser46Cys	71	Bilateral	Serous cystadenocarcinoma	High-grade	IIIC	Breast (71)	34	Ovarian cancer	Taxol/Carboplatin Protocol	Taxol/Carboplatin Protocol	No
Phase III	OC cases	PT0078 (F469)	RAD51D	NM_002878.4	c.620C>T	p.Ser207Leu	60	Bilateral	Serous cystadenocarcinoma	Moderate-grade	III	Breast (60)	49	Ovarian cancer	No	None	No
Phase III	OC cases	PT0079 (F973)	RAD51D	NM_002878.4	c.620C>T	p.Ser207Leu	60	Unilateral (Left)	Endometrioid adenocarcinoma	High-grade	IC	-	>337	-	No	Melphalan Protocol	No
Phase III	OC cases	PT0075	RAD51D	NM_002878.4	c.620C>T	p.Ser207Leu	59	Unilateral (Right)	Serous cystadenocarcinoma	High-grade	IIIC	-	29	Unknown cause	No	Taxol/Carboplatin Protocol	No
Phase III	OC cases	PT0076	RAD51D	NM_002878.4	c.620C>T	p.Ser207Leu	71	Bilateral	Serous cystadenocarcinoma	High-grade	IC	-	>2	-	No	Taxol/Carboplatin Protocol	No
Phase III	OC cases	PT0077	RAD51D	NM_002878.4	c.620C>T	p.Ser207Leu	55	Bilateral	Serous cystadenocarcinoma	High-grade	IIB	-	19	-	No	Taxol/Carboplatin Protocol	No
Phase III	OC cases	PT0074	RAD51D	NM_002878.4	c.620C>T	p.Ser207Leu	57	Bilateral	Serous cystadenocarcinoma	High-grade	IIIC	-	41	Ovarian cancer	Taxol/Carboplatin Protocol	Taxol/Carboplatin Protocol	No
Phase III	OC cases	PT0144	RAD51D	NM_002878.4	c.620C>T	p.Ser207Leu	58	Bilateral	Serous cystadenocarcinoma	High-grade	IV	Breast (52)	39	-	Taxol/Carboplatin Protocol	Taxol/Carboplatin Protocol	No
1 Transcripts based on the NCBI Reference Sequence (RefSeq) database (ncbi.nlm.nih.gov/refseq/).
2 Clinico-pathological characteristics of index cases and their personal history of cancer provided by RRCancer Biobank if known, according to International Federation of Gynecology and Obstetrics (FIGO) criteria.
3 Tumour grade assessement based on FIGO criteria: Moderate-grade=G2; High-grade=G3 and Ungraded=GX, according to International Federation of Gynecology and Obstetrics (FIGO) criteria.
4 All protocols by Canadian Cancer Trials Group (ctg.queensu.ca/public/gynecologic/gynecologic-disease-site).
(-) : No information.
