# Supplementary material for: The Genetic and Molecular Analyses of RAD51C and RAD51D Identifies Rare Variants Implicated in Hereditary Ovarian Cancer from a Genetically Unique Population
Source: Cancers (Basel). 2022 Apr 30;14(9):2251. doi: 10.3390/cancers14092251 (PMC9104874; doi:10.3390/cancers14092251)
Supplement: Supplementary file 1 [file cancers-14-02251-s001.zip › Suppl Table S7.xlsx]

## Sheet: Table S7
Table S7. Investigation of RAD51D c.620C>T and BRCA1 c.4327C>T variants in the Ovarian Cancer Association Consortium (OCAC) database.
Comparison group1	Number of participants	BRCA1 c.4327C>T; p.Arg1443Ter2			RAD51D c.620C>T; p.Ser207Leu2
		log2(OR)	SE	P value	log2(OR)	SE	P value
Ovarian cancer	25509	0.8244	0.4541	0.06154	16.58	4.395	0.0001613
High-grade serous	13037	1.211	0.4726	0.009051	17.16	3.82	7.038e-06
Low-grade serous	11012	-12.82	447.2	0.5994	NC	NC	NC
Endometrioid	2810	-13.93	333.3	0.2251	NC	NC	NC
Clear cell	1366	0.9078	1.1	0.4561	NC	NC	NC
Mucinous	1417	-13.77	333.3	0.263	NC	NC	NC
Controls	40491	-	-	-	-	-	-
1 The ovarian cancer comparison group includes all shown subtypes (high-grade serous, low-grade serous, endometrioid, clear cell, and mucinous) and low malignant potential cancers.
2 The data for each variant was extracted from OCAC database (ocac.ccge.medschl.cam.ac.uk) (see Table S3).
log2(OR): logarithm of the odds ratio; NC: Not calculated; SE: Standard error; and (-): Not applicable
